# Supplementary material for: Spectroscopic Characterization and Biological Effects of 1-Oxo-bisabolone-rich Pulicaria burchardii Hutch. subsp. burchardii Essential Oil Against Viruses, Bacteria, and Spore Germination
Source: Plants (Basel). 2024 Dec 29;14(1):68. doi: 10.3390/plants14010068 (PMC11723130; doi:10.3390/plants14010068)
Supplement: Supplementary file 1 [file plants-14-00068-s001.zip]

Archive with 1 entries (1 files):
- plants-3376834-supplementary.pdf
